# Supplementary material for: Unfolding of Helical Poly(L-Glutamic Acid) in N,N-Dimethylformamide Probed by Pyrene Excimer Fluorescence (PEF)
Source: Polymers (Basel). 2021 May 22;13(11):1690. doi: 10.3390/polym13111690 (PMC8196828; doi:10.3390/polym13111690)
Supplement: Supplementary file 1 [file polymers-13-01690-s001.zip]

Archive with 1 entries (1 files):
- polymers-1208101-supplementary.pdf
